# Supplementary material for: CD11c+ B Cells Are Mainly Memory Cells, Precursors of Antibody Secreting Cells in Healthy Donors
Source: Front Immunol. 2020 Feb 25;11:32. doi: 10.3389/fimmu.2020.00032 (PMC7051942; doi:10.3389/fimmu.2020.00032)
Supplement: Supplemental Table 1 — List of DEG. [file Table_1.XLS]

## Sheet: DEG
GeneSymbol	GeneName	RefSeqAccession	FC	p (Corr)	UniGeneID	log2(Fold change)
ITGAX	integrin, alpha X (complement component 3 receptor 4 subunit)	NM_000887	69.6703	0.000916718	Hs.248472	6.12247
LILRB2	leukocyte immunoglobulin-like receptor, subfamily B (with TM and ITIM domains), member 2	NM_005874	29.2862	0.00190101	Hs.655652	4.87215
RTN4R	reticulon 4 receptor	NM_023004	25.4819	0.00301809	Hs.30868	4.6714
DNAH8	dynein, axonemal, heavy chain 8	NM_001206927	19.7664	0.00234384	Hs.520106	4.30498
IL2RB	interleukin 2 receptor, beta	NM_000878	19.3071	0.00125508	Hs.474787	4.27106
RBPMS2	RNA binding protein with multiple splicing 2	NM_194272	16.1881	0.00771914	Hs.436518	4.01686
RAB3C	RAB3C, member RAS oncogene family	NM_138453	16.1174	0.00403768	Hs.482173	4.01054
DHRS9	dehydrogenase/reductase (SDR family) member 9	NM_001142270	16.1098	0.00130968	Hs.179608	4.00987
PIF1	PIF1 5'-to-3' DNA helicase	NM_025049	15.6231	0.000813869	Hs.112160	3.9656
CDCA7	cell division cycle associated 7	NM_031942	12.9986	0.000969801	Hs.470654	3.70029
BMP8B	bone morphogenetic protein 8b	NM_001720	12.7526	0.00209389	Hs.734367	3.67272
TRERF1	transcriptional regulating factor 1	NM_001297573	12.1987	0.000640807	Hs.485392	3.60866
LTK	leukocyte receptor tyrosine kinase	NM_002344	11.5762	0.000813869	Hs.434481	3.5331
TOX2	TOX high mobility group box family member 2	NM_032883	11.4076	0.00459533	Hs.26608	3.51192
SMOC2	SPARC related modular calcium binding 2	NM_022138	11.3854	0.00399072	Hs.487200	3.50911
GPR137B	G protein-coupled receptor 137B	NM_003272	11.235	0.00312456	Hs.498160	3.48993
SPON2	spondin 2, extracellular matrix protein	NM_012445	11.1351	0.00298244	Hs.635350	3.47704
TNFRSF1B	tumor necrosis factor receptor superfamily, member 1B	NM_001066	11.1246	0.00135173	Hs.256278	3.47568
CST7	cystatin F (leukocystatin)	NM_003650	11.0403	0.00367763	Hs.143212	3.46471
SOX5	SRY (sex determining region Y)-box 5	NM_152989	11.0304	0.00145162	Hs.657542	3.46341
SYT11	synaptotagmin XI	NM_152280	10.5312	0.00138552	Hs.32984	3.3966
BMP8A	bone morphogenetic protein 8a	NM_181809	10.4374	0.00310927	Hs.472497	3.38369
EPS8	epidermal growth factor receptor pathway substrate 8	NM_004447	10.316	0.00145885	Hs.591160	3.36681
ZNF683	zinc finger protein 683	NM_173574	10.1142	0.0140105	Hs.353208	3.33831
EBI3	Epstein-Barr virus induced 3	NM_005755	10.0301	0.00130968	Hs.501452	3.32627
NKG7	natural killer cell granule protein 7	NM_005601	9.84521	0.00565201	Hs.10306	3.29942
VASN	vasorin	NM_138440	9.55577	0.00321775	Hs.372579	3.25637
FAM101B	family with sequence similarity 101, member B	NM_182705	9.46053	0.00140128	Hs.741149	3.24192
SEMA6A	sema domain, transmembrane domain (TM), and cytoplasmic domain, (semaphorin) 6A	NM_020796	9.40344	0.0189819	Hs.156967	3.23319
CH25H	cholesterol 25-hydroxylase	NM_003956	9.17209	0.00986417	Hs.47357	3.19725
NOD2	nucleotide-binding oligomerization domain containing 2	NM_022162	9.09866	0.00126801	Hs.592072	3.18565
FNDC5	fibronectin type III domain containing 5	NM_153756	9.09097	0.00450728	Hs.524234	3.18443
LGALS2	lectin, galactoside-binding, soluble, 2	NM_006498	8.93185	0.0114495	Hs.531776	3.15896
ENC1	ectodermal-neural cortex 1 (with BTB domain)	NM_003633	8.92058	0.00491818	Hs.744844	3.15714
POTEG	POTE ankyrin domain family, member G	NM_001005356	8.79673	0.00180959	Hs.711826	3.13697
TRERF1	transcriptional regulating factor 1	NM_033502	8.71506	0.000640807	Hs.485392	3.12351
ZYG11A	zyg-11 family member A, cell cycle regulator	NM_001004339	8.64984	0.00148265	Hs.658458	3.11267
TIAM2	T-cell lymphoma invasion and metastasis 2	NM_012454	8.63115	0.000702713	Hs.586279	3.10955
AFMID	arylformamidase	NR_027083	8.36538	0.00536375	Hs.558614	3.06443
TP53I3	tumor protein p53 inducible protein 3	NM_004881	8.19466	0.000813869	Hs.50649	3.03468
HOMER3	homer homolog 3 (Drosophila)	NM_004838	8.17952	0.00124755	Hs.720208	3.03202
SYT1	synaptotagmin I	NM_005639	8.15209	0.0172016	Hs.310545	3.02717
FGD4	FYVE, RhoGEF and PH domain containing 4	NM_139241	8.11307	0.00247032	Hs.117835	3.02025
LRRC73	leucine rich repeat containing 73	NM_001012974	8.07857	0.00366438	Hs.445552	3.0141
KREMEN2	kringle containing transmembrane protein 2	NM_172229	7.94897	0.00125508	Hs.661128	2.99077
ENC1	ectodermal-neural cortex 1 (with BTB domain)	NM_003633	7.73208	0.00342263	Hs.744844	2.95086
ASB2	ankyrin repeat and SOCS box containing 2	NM_016150	7.58769	0.00233361	Hs.510327	2.92366
ADAP1	ArfGAP with dual PH domains 1	NM_006869	7.56429	0.00462303	Hs.602573	2.9192
FGR	FGR proto-oncogene, Src family tyrosine kinase	NM_001042747	7.4202	0.00148265	Hs.1422	2.89146
TTC38	tetratricopeptide repeat domain 38	NM_017931	7.30093	0.0011105	Hs.435832	2.86808
BATF	basic leucine zipper transcription factor, ATF-like	NM_006399	7.2122	0.00154159	Hs.509964	2.85044
BCAT1	branched chain amino-acid transaminase 1, cytosolic	NM_005504	7.17119	0.00066065	Hs.438993	2.84221
MIAT	myocardial infarction associated transcript (non-protein coding)	NR_003491	7.14451	0.00105132	Hs.517502	2.83683
TYMS	thymidylate synthetase	NM_001071	7.10875	0.00509393	Hs.369762	2.8296
NDRG4	NDRG family member 4	NM_022910	7.10063	0.00539892	Hs.322430	2.82795
TTC38	tetratricopeptide repeat domain 38	NM_017931	7.06465	0.000883699	Hs.435832	2.82062
FGR	FGR proto-oncogene, Src family tyrosine kinase	NM_001042747	6.96514	0.000969801	Hs.1422	2.80015
POTEI	POTE ankyrin domain family, member I	NM_001277406	6.90525	0.00135883	Hs.686146	2.78769
CD86	CD86 molecule	NM_006889	6.8364	0.00105132	Hs.171182	2.77324
SCAMP5	secretory carrier membrane protein 5	NM_138967	6.82216	0.00367763	Hs.374180	2.77023
PLXNC1	plexin C1	NM_005761	6.5366	0.00138552	Hs.584845	2.70854
FGR	FGR proto-oncogene, Src family tyrosine kinase	NM_001042747	6.53023	0.00173211	Hs.1422	2.70713
CNTNAP3B	contactin associated protein-like 3B	NM_001201380	6.51899	0.00106938	Hs.521495	2.70465
FOXD1	forkhead box D1	NM_004472	6.4766	0.00705613	Hs.519385	2.69524
TOX	thymocyte selection-associated high mobility group box	NM_014729	6.46151	0.00383541	Hs.491805	2.69187
CFD	complement factor D (adipsin)	NM_001928	6.44977	0.000883699	Hs.155597	2.68925
TFEC	transcription factor EC	NM_012252	6.44919	0.0011105	Hs.125962	2.68912
SMPD3	sphingomyelin phosphodiesterase 3, neutral membrane (neutral sphingomyelinase II)	NM_018667	6.43882	0.00219752	Hs.368421	2.6868
NDST1	N-deacetylase/N-sulfotransferase (heparan glucosaminyl) 1	XM_005268441	6.42543	0.00105132	Hs.222055	2.68379
S100A4	S100 calcium binding protein A4	NM_002961	6.41929	0.0011105	Hs.654444	2.68241
FAM101B	family with sequence similarity 101, member B	NM_182705	6.32679	0.00906591	Hs.741149	2.66147
DGKG	diacylglycerol kinase, gamma 90kDa	NM_001346	6.19569	0.00925063	Hs.683449	2.63127
ASCL2	achaete-scute family bHLH transcription factor 2	NM_005170	6.1473	0.0071094	Hs.152475	2.61995
PEBP4	phosphatidylethanolamine-binding protein 4	NM_144962	6.13335	0.00154475	Hs.491242	2.61668
OXCT2	3-oxoacid CoA transferase 2	NM_022120	6.10811	0.00664464	Hs.472491	2.61073
MIAT	myocardial infarction associated transcript (non-protein coding)	NR_003491	6.0564	0.00101872	Hs.517502	2.59846
IFI30	interferon, gamma-inducible protein 30	NM_006332	6.05492	0.00219752	Hs.14623	2.59811
LINC00152	long intergenic non-protein coding RNA 152	NR_024204	6.0351	0.00176817	Hs.652166	2.59338
POTEM	POTE ankyrin domain family, member M	NM_001145442.1	6.00234	0.00140128	Hs.640191	2.58552
HOTAIRM1	HOXA transcript antisense RNA, myeloid-specific 1	NR_038366	5.91674	0.000995322	Hs.445239	2.5648
BCAT1	branched chain amino-acid transaminase 1, cytosolic	NM_005504	5.9152	0.00317749	Hs.438993	2.56443
SLC11A1	solute carrier family 11 (proton-coupled divalent metal ion transporter), member 1	NM_000578	5.91439	0.0192593	Hs.591607	2.56423
MT2A	metallothionein 2A	NM_005953	5.87276	0.00140128	Hs.534330	2.55404
FOLR2	folate receptor 2 (fetal)	NM_000803	5.82349	0.000978216	Hs.433159	2.54188
CD274	CD274 molecule	NM_014143	5.79924	0.00308893	Hs.521989	2.53586
MT1F	metallothionein 1F	NM_005949	5.77157	0.00125898	Hs.513626	2.52896
MIAT	myocardial infarction associated transcript (non-protein coding)	NR_003491	5.71847	0.0133575	Hs.517502	2.51563
HMOX1	heme oxygenase (decycling) 1	NM_002133	5.68788	0.00219752	Hs.517581	2.50789
MT2A	metallothionein 2A	NM_005953	5.5551	0.00169205	Hs.534330	2.47381
FAS	Fas cell surface death receptor	NM_000043	5.54745	0.00213556	Hs.244139	2.47182
LRRC25	leucine rich repeat containing 25	NM_145256	5.49176	0.0103781	Hs.332156	2.45727
MGAT3	mannosyl (beta-1,4-)-glycoprotein beta-1,4-N-acetylglucosaminyltransferase	NM_002409	5.38824	0.00178704	Hs.276808	2.42981
CPNE5	copine V	NM_020939	5.36593	0.00107161	Hs.657869	2.42383
AK8	adenylate kinase 8	NM_152572	5.30831	0.000640807	Hs.421340	2.40825
BCAR3	breast cancer anti-estrogen resistance 3	NM_003567	5.30727	0.00151059	Hs.36958	2.40797
SLC11A1	solute carrier family 11 (proton-coupled divalent metal ion transporter), member 1	NM_000578	5.30019	0.00623594	Hs.591607	2.40605
KLK1	kallikrein 1	NM_002257	5.28458	0.012409	Hs.123107	2.40179
TESC	tescalcin	NM_017899	5.27894	0.00230091	Hs.525709	2.40025
PLXNC1	plexin C1	NM_005761	5.24559	0.000883699	Hs.584845	2.39111
SRXN1	sulfiredoxin 1	NM_080725	5.15508	0.00346887	Hs.516830	2.366
SYT11	synaptotagmin XI	NM_152280	5.08746	0.00225312	Hs.32984	2.34695
GNG3	guanine nucleotide binding protein (G protein), gamma 3	NM_012202	5.08394	0.00178704	Hs.179915	2.34595
HN1	hematological and neurological expressed 1	NM_001002033	5.07613	0.00190622	Hs.532803	2.34373
FCGR2A	Fc fragment of IgG, low affinity IIa, receptor (CD32)	NM_021642	5.0735	0.00245996	Hs.352642	2.34298
DTX3	deltex 3, E3 ubiquitin ligase	NM_178502	5.02786	0.000939629	Hs.32374	2.32994
PLEKHO2	pleckstrin homology domain containing, family O member 2	NM_025201	4.97164	0.00179546	Hs.709337	2.31372
TBX21	T-box 21	NM_013351	4.9451	0.00105132	Hs.272409	2.306
HN1	hematological and neurological expressed 1	NM_001002033	4.93332	0.00173211	Hs.532803	2.30256
EGR4	early growth response 4	NM_001965	4.92785	0.0106094	Hs.3052	2.30096
ZBTB32	zinc finger and BTB domain containing 32	NM_014383	4.92407	0.00469693	Hs.99430	2.29985
LGALS3	lectin, galactoside-binding, soluble, 3	NM_002306	4.92232	0.00204869	Hs.531081	2.29934
TRIB1	tribbles pseudokinase 1	NM_025195	4.91137	0.00359519	Hs.444947	2.29613
NOL4L	nucleolar protein 4-like	NM_001256798.1	4.88804	0.0296975	Hs.729596	2.28926
FCRLA	Fc receptor-like A	NM_032738	4.80483	0.00180959	Hs.266331	2.26448
PAG1	phosphoprotein membrane anchor with glycosphingolipid microdomains 1	NM_018440	4.78096	0.0011105	Hs.266175	2.2573
COL18A1	collagen, type XVIII, alpha 1	NM_030582	4.75822	0.0017934	Hs.517356	2.25042
PPP1R14A	protein phosphatase 1, regulatory (inhibitor) subunit 14A	NM_033256	4.74322	0.000883699	Hs.631569	2.24587
VEGFA	vascular endothelial growth factor A	NM_001025370	4.73892	0.0106024	Hs.73793	2.24456
FGFBP2	fibroblast growth factor binding protein 2	NM_031950	4.73599	0.00417211	Hs.98785	2.24367
ZMIZ1	zinc finger, MIZ-type containing 1	NM_020338	4.71213	0.00189423	Hs.193118	2.23638
LGALS1	lectin, galactoside-binding, soluble, 1	NM_002305	4.67078	0.00154475	Hs.445351	2.22366
COTL1	coactosin-like F-actin binding protein 1	NM_021149	4.64322	0.00186272	Hs.289092	2.21513
PDXP	pyridoxal (pyridoxine, vitamin B6) phosphatase	NM_020315	4.58242	0.00418881	Hs.632762	2.19611
ITGB2-AS1	ITGB2 antisense RNA 1	NR_038311	4.5781	0.00210674	Hs.661035	2.19475
LCP2	lymphocyte cytosolic protein 2 (SH2 domain containing leukocyte protein of 76kDa)	NM_005565	4.57342	0.00101872	Hs.304475	2.19327
ITPRIPL2	inositol 1,4,5-trisphosphate receptor interacting protein-like 2	NM_001034841	4.57131	0.000640807	Hs.530899	2.19261
HOPX	HOP homeobox	NM_139211	4.5018	0.00218228	Hs.619396	2.1705
CALHM2	calcium homeostasis modulator 2	NM_015916	4.48713	0.00154475	Hs.241545	2.16579
FA2H	fatty acid 2-hydroxylase	NM_024306	4.48443	0.00479363	Hs.461329	2.16493
FBXL16	F-box and leucine-rich repeat protein 16	NM_153350	4.45968	0.00149806	Hs.513244	2.15694
COTL1	coactosin-like F-actin binding protein 1	NM_021149	4.45426	0.00219752	Hs.289092	2.15518
LIMS2	LIM and senescent cell antigen-like domains 2	NM_017980	4.41937	0.00148265	Hs.469881	2.14384
GFOD1	glucose-fructose oxidoreductase domain containing 1	NM_001242629	4.41389	0.000813869	Hs.484686	2.14205
CASC5	cancer susceptibility candidate 5	NM_170589	4.36948	0.000640807	Hs.181855	2.12746
SACS	sacsin molecular chaperone	NM_014363	4.36147	0.00172505	Hs.159492	2.12481
PIF1	PIF1 5'-to-3' DNA helicase	NM_025049	4.35788	0.0204896	Hs.112160	2.12363
ADAM15	ADAM metallopeptidase domain 15	NM_207191	4.35251	0.00332982	Hs.312098	2.12185
BLVRB	biliverdin reductase B	NM_000713	4.33872	0.00417211	Hs.515785	2.11727
DPYSL2	dihydropyrimidinase-like 2	NM_001386	4.30975	0.00141154	Hs.593187	2.10761
CADM1	cell adhesion molecule 1	NM_014333	4.30176	0.0162579	Hs.370510	2.10493
B4GALT2	UDP-Gal:betaGlcNAc beta 1,4- galactosyltransferase, polypeptide 2	NM_003780	4.28721	0.00298244	Hs.632403	2.10004
ATP1B1	ATPase, Na+/K+ transporting, beta 1 polypeptide	NM_001677	4.28666	0.00352968	Hs.291196	2.09985
RUNX2	runt-related transcription factor 2	NM_001024630	4.27975	0.00208649	Hs.535845	2.09753
GPRIN1	G protein regulated inducer of neurite outgrowth 1	NM_052899	4.27931	0.00301809	Hs.150549	2.09738
KSR1	kinase suppressor of ras 1	NM_014238	4.27722	0.00154475	Hs.133534	2.09667
PHGDH	phosphoglycerate dehydrogenase	NM_006623	4.26566	0.00117328	Hs.487296	2.09277
TRIB3	tribbles pseudokinase 3	NM_021158	4.23653	0.00154693	Hs.516826	2.08288
ITGB2	integrin, beta 2 (complement component 3 receptor 3 and 4 subunit)	NM_000211	4.19348	0.00482995	Hs.375957	2.06815
CRIP2	cysteine-rich protein 2	NM_001312	4.1767	0.00119165	Hs.534309	2.06236
DAPK2	death-associated protein kinase 2	NM_014326	4.14933	0.00138552	Hs.237886	2.05288
SLC25A29	solute carrier family 25 (mitochondrial carnitine/acylcarnitine carrier), member 29	NM_001039355	4.14433	0.00504616	Hs.578109	2.05114
MPST	mercaptopyruvate sulfurtransferase	NM_001130517	4.14376	0.00124959	Hs.248267	2.05094
TRIM45	tripartite motif containing 45	NM_025188	4.11902	0.00148265	Hs.301526	2.0423
SGK223	homolog of rat pragma of Rnd2	NM_001080826	4.1176	0.00271966	Hs.657673	2.0418
ITGB7	integrin, beta 7	NM_000889	4.1001	0.000640807	Hs.654470	2.03566
FBXO32	F-box protein 32	NM_058229	4.08356	0.000813869	Hs.403933	2.02983
NMB	neuromedin B	NM_021077	4.04988	0.00105132	Hs.386470	2.01788
AIRE	autoimmune regulator	NM_000383	4.04825	0.0157111	Hs.129829	2.0173
ID2	inhibitor of DNA binding 2, dominant negative helix-loop-helix protein	NM_002166	4.03668	0.00247032	Hs.180919	2.01317
PBX4	pre-B-cell leukemia homeobox 4	NM_025245	4.02331	0.00105132	Hs.466257	2.00838
DOK7	docking protein 7	NM_173660	3.99018	0.00208426	Hs.122110	1.99646
ARID3A	AT rich interactive domain 3A (BRIGHT-like)	NM_005224	3.98201	0.00153234	Hs.501296	1.9935
CTSC	cathepsin C	NM_148170	3.96741	0.0011105	Hs.128065	1.9882
GPR114	G protein-coupled receptor 114	XM_006721169	3.94032	0.00125898	Hs.187884	1.97831
LHPP	phospholysine phosphohistidine inorganic pyrophosphate phosphatase	NM_022126	3.93635	0.000640807	Hs.527748	1.97686
NINJ2	ninjurin 2	NM_016533	3.92518	0.000813869	Hs.656450	1.97276
ABHD1	abhydrolase domain containing 1	NM_032604	3.91428	0.0443886	Hs.375791	1.96875
FUCA2	fucosidase, alpha-L- 2, plasma	NM_032020	3.91164	0.000883699	Hs.17680	1.96777
PAG1	phosphoprotein membrane anchor with glycosphingolipid microdomains 1	NM_018440	3.90033	0.0017934	Hs.266175	1.9636
FAM129A	family with sequence similarity 129, member A	NM_052966	3.88989	0.00124755	Hs.518662	1.95973
VPS26B	vacuolar protein sorting 26 homolog B (S. pombe)	NM_052875	3.88264	0.00675352	Hs.334684	1.95704
CD68	CD68 molecule	NM_001251	3.8818	0.00206935	Hs.647419	1.95673
CD1C	CD1c molecule	NM_001765	3.87713	0.00247032	Hs.132448	1.95499
HES1	hes family bHLH transcription factor 1	NM_005524	3.87657	0.00862245	Hs.250666	1.95478
CD247	CD247 molecule	NM_198053	3.85857	0.00290128	Hs.156445	1.94807
TMEM74B	transmembrane protein 74B	NM_018354	3.83306	0.00298244	Hs.516834	1.9385
PLD4	phospholipase D family, member 4	NM_138790	3.8317	0.00230091	Hs.407101	1.93799
SNRNP25	small nuclear ribonucleoprotein 25kDa (U11/U12)	NM_024571	3.82961	0.00106119	Hs.15277	1.9372
COTL1	coactosin-like F-actin binding protein 1	NM_021149	3.82937	0.000813869	Hs.289092	1.93711
PPAP2B	phosphatidic acid phosphatase type 2B	NM_003713	3.81727	0.0114712	Hs.405156	1.93254
TFEC	transcription factor EC	NM_012252	3.81064	0.0156739	Hs.125962	1.93003
PCED1B	PC-esterase domain containing 1B	NM_138371	3.80492	0.000883459	Hs.560100	1.92787
LILRA4	leukocyte immunoglobulin-like receptor, subfamily A (with TM domain), member 4	NM_012276	3.78938	0.00455545	Hs.406708	1.92196
SLC37A2	solute carrier family 37 (glucose-6-phosphate transporter), member 2	NM_198277	3.78864	0.015743	Hs.352661	1.92168
CCDC144A	coiled-coil domain containing 144A	NM_014695	3.77765	0.000883699	Hs.745246	1.91749
LRP8	low density lipoprotein receptor-related protein 8, apolipoprotein e receptor	NM_033300	3.77264	0.00133629	Hs.280387	1.91557
DOK3	docking protein 3	NM_001144875	3.73842	0.000813869	Hs.720849	1.90243
PTAFR	platelet-activating factor receptor	NM_000952	3.72426	0.000640807	Hs.77542	1.89695
SRGN	serglycin	NM_002727	3.72329	0.00872493	Hs.1908	1.89658
SLC25A29	solute carrier family 25 (mitochondrial carnitine/acylcarnitine carrier), member 29	NM_001039355	3.71886	0.0048316	Hs.578109	1.89486
CPEB4	cytoplasmic polyadenylation element binding protein 4	NM_030627	3.71822	0.0010897	Hs.127126	1.89461
GRN	granulin	NM_002087	3.70999	0.00105132	Hs.514220	1.89142
CDYL2	chromodomain protein, Y-like 2	NM_152342.3	3.68963	0.00356608	Hs.60257	1.88348
EYA2	EYA transcriptional coactivator and phosphatase 2	NM_005244	3.67921	0.00851472	Hs.472877	1.8794
PACSIN1	protein kinase C and casein kinase substrate in neurons 1	NM_020804	3.66763	0.0218731	Hs.520087	1.87485
SIGLEC6	sialic acid binding Ig-like lectin 6	NM_001245	3.63902	0.00366438	Hs.720304	1.86355
ACP5	acid phosphatase 5, tartrate resistant	NM_001611	3.63021	0.000961786	Hs.1211	1.86005
FES	FES proto-oncogene, tyrosine kinase	NM_002005	3.61151	0.00195966	Hs.7636	1.8526
GLRX	glutaredoxin (thioltransferase)	NM_002064	3.60717	0.000814376	Hs.28988	1.85087
TRIB1	tribbles pseudokinase 1	NM_025195	3.59351	0.00444612	Hs.444947	1.84539
LDLR	low density lipoprotein receptor	NM_000527	3.5833	0.0489628	Hs.713981	1.84129
CDC42EP3	CDC42 effector protein (Rho GTPase binding) 3	NM_006449	3.5757	0.00499355	Hs.369574	1.83823
CSGALNACT1	chondroitin sulfate N-acetylgalactosaminyltransferase 1	NM_018371	3.57201	0.00298244	Hs.613729	1.83674
TSEN54	TSEN54 tRNA splicing endonuclease subunit	NM_207346.2	3.56942	0.0104091	Hs.378501	1.83569
BHLHE41	basic helix-loop-helix family, member e41	NM_030762	3.5541	0.00172505	Hs.177841	1.82949
TLR9	toll-like receptor 9	NM_017442	3.55158	0.000883699	Hs.87968	1.82846
LILRA3	leukocyte immunoglobulin-like receptor, subfamily A (without TM domain), member 3	NM_006865	3.54043	0.00826162	Hs.113277	1.82393
CDC42EP3	CDC42 effector protein (Rho GTPase binding) 3	NM_006449	3.53592	0.00528274	Hs.369574	1.82209
CRIP1	cysteine-rich protein 1 (intestinal)	NM_001311	3.53321	0.00158619	Hs.70327	1.82098
PITPNC1	phosphatidylinositol transfer protein, cytoplasmic 1	NM_181671	3.52831	0.00294769	Hs.591185	1.81898
SNTB1	syntrophin, beta 1 (dystrophin-associated protein A1, 59kDa, basic component 1)	NM_021021	3.52386	0.00236327	Hs.46701	1.81716
MFSD2A	major facilitator superfamily domain containing 2A	NM_032793	3.51703	0.0455125	Hs.655177	1.81436
DUSP22	dual specificity phosphatase 22	NM_020185	3.51598	0.00162192	Hs.29106	1.81393
OTULIN	OTU deubiquitinase with linear linkage specificity	NM_138348	3.51195	0.00125898	Hs.406335	1.81227
SPATA13	spermatogenesis associated 13	NM_153023	3.50894	0.00539892	Hs.595391	1.81104
FCGR2B	Fc fragment of IgG, low affinity IIb, receptor (CD32)	NM_004001	3.50546	0.00209389	Hs.654395	1.8096
SLAMF7	SLAM family member 7	NM_021181	3.49525	0.00812916	Hs.517265	1.8054
ITPRIPL1	inositol 1,4,5-trisphosphate receptor interacting protein-like 1	NM_178495	3.47424	0.00133629	Hs.65009	1.7967
NTNG2	netrin G2	NM_032536	3.45241	0.0104563	Hs.163642	1.7876
TLL2	tolloid-like 2	NM_012465	3.4512	0.00770363	Hs.154296	1.7871
MYO1F	myosin IF	NM_012335	3.44859	0.0011105	Hs.465818	1.78601
CLECL1	C-type lectin-like 1	NM_172004	3.44385	0.00176981	Hs.734740	1.78402
FBXO32	F-box protein 32	NM_058229	3.44097	0.00246296	Hs.403933	1.78282
PPCDC	phosphopantothenoylcysteine decarboxylase	NM_021823	3.43286	0.00154475	Hs.458922	1.77941
CHST7	carbohydrate (N-acetylglucosamine 6-O) sulfotransferase 7	NM_019886	3.43284	0.0027704	Hs.129955	1.7794
ATP1B1	ATPase, Na+/K+ transporting, beta 1 polypeptide	NM_001677	3.42808	0.00332982	Hs.291196	1.7774
SYNPO	synaptopodin	NM_007286	3.42456	0.000883699	Hs.435228	1.77592
ZBTB7B	zinc finger and BTB domain containing 7B	NM_001252406	3.4245	0.00133629	Hs.729279	1.77589
DUSP4	dual specificity phosphatase 4	NM_001394	3.41395	0.00284554	Hs.417962	1.77144
ANXA4	annexin A4	NM_001153	3.41372	0.00516212	Hs.422986	1.77135
SLC25A23	solute carrier family 25 (mitochondrial carrier; phosphate carrier), member 23	NM_024103	3.4127	0.00126801	Hs.356231	1.77091
ID2	inhibitor of DNA binding 2, dominant negative helix-loop-helix protein	NM_002166	3.40797	0.00244415	Hs.180919	1.76891
PIK3AP1	phosphoinositide-3-kinase adaptor protein 1	NM_152309	3.4025	0.00215797	Hs.310456	1.7666
BHLHE40	basic helix-loop-helix family, member e40	NM_003670	3.39559	0.00141527	Hs.744856	1.76366
LSP1	lymphocyte-specific protein 1	NM_001013254	3.39199	0.00105132	Hs.56729	1.76213
LY96	lymphocyte antigen 96	NM_015364	3.38799	0.00105132	Hs.726603	1.76043
MACC1	metastasis associated in colon cancer 1	NM_182762	3.38402	0.00539892	Hs.598388	1.75874
ST3GAL5	ST3 beta-galactoside alpha-2,3-sialyltransferase 5	NM_003896	3.38263	0.00138552	Hs.415117	1.75814
KIF3B	kinesin family member 3B	NM_004798	3.37901	0.00125508	Hs.369670	1.7566
FCRL3	Fc receptor-like 3	NM_052939	3.35564	0.00378174	Hs.292449	1.74659
OPLAH	5-oxoprolinase (ATP-hydrolysing)	NM_017570	3.3538	0.00190101	Hs.305882	1.7458
ISG15	ISG15 ubiquitin-like modifier	NM_005101	3.34133	0.00148265	Hs.458485	1.74042
ZDHHC21	zinc finger, DHHC-type containing 21	NM_178566	3.33781	0.000969801	Hs.714266	1.7389
B4GALT2	UDP-Gal:betaGlcNAc beta 1,4- galactosyltransferase, polypeptide 2	NM_003780	3.31886	0.00339185	Hs.632403	1.73069
KIF3B	kinesin family member 3B	NM_004798	3.31811	0.00247032	Hs.369670	1.73036
TGM2	transglutaminase 2	NM_198951	3.31804	0.00124798	Hs.517033	1.73033
WNT16	wingless-type MMTV integration site family, member 16	NM_057168	3.31305	0.0207951	Hs.272375	1.72816
ZBTB47	zinc finger and BTB domain containing 47	NM_145166	3.30388	0.0025865	Hs.409561	1.72416
BZRAP1	benzodiazepine receptor (peripheral) associated protein 1	NM_004758	3.29838	0.00574203	Hs.112499	1.72176
PHPT1	phosphohistidine phosphatase 1	NM_014172	3.29385	0.00154475	Hs.409834	1.71977
GSN	gelsolin	NM_198252	3.29051	0.00298244	Hs.522373	1.71831
E2F2	E2F transcription factor 2	NM_004091	3.28916	0.00329313	Hs.194333	1.71772
ZEB2	zinc finger E-box binding homeobox 2	NR_033258	3.2869	0.00570683	Hs.34871	1.71673
CD58	CD58 molecule	NM_001779	3.28193	0.00508898	Hs.34341	1.71454
NTHL1	nth endonuclease III-like 1 (E. coli)	NM_002528	3.2677	0.00135765	Hs.66196	1.70827
SLC25A23	solute carrier family 25 (mitochondrial carrier; phosphate carrier), member 23	NM_024103	3.26509	0.00190101	Hs.356231	1.70712
GZMH	granzyme H (cathepsin G-like 2, protein h-CCPX)	NM_033423	3.25521	0.0218178	Hs.348264	1.70275
ST3GAL5	ST3 beta-galactoside alpha-2,3-sialyltransferase 5	NM_003896	3.23896	0.00154475	Hs.415117	1.69553
MACC1	metastasis associated in colon cancer 1	NM_182762	3.23859	0.0010897	Hs.598388	1.69537
CAMK4	calcium/calmodulin-dependent protein kinase IV	NM_001744	3.22959	0.00219752	Hs.591269	1.69135
NEU4	sialidase 4	NM_080741	3.2221	0.0246252	Hs.551747	1.688
TRAM2	translocation associated membrane protein 2	NM_012288	3.2112	0.00170486	Hs.520182	1.68311
VAMP1	vesicle-associated membrane protein 1 (synaptobrevin 1)	NM_016830	3.21107	0.000969801	Hs.20021	1.68305
CLIP2	CAP-GLY domain containing linker protein 2	NM_003388	3.20388	0.000640807	Hs.647018	1.67982
GINS3	GINS complex subunit 3 (Psf3 homolog)	NM_022770	3.20028	0.0117705	Hs.47125	1.6782
LILRB1	leukocyte immunoglobulin-like receptor, subfamily B (with TM and ITIM domains), member 1	NM_006669	3.19569	0.0116464	Hs.667388	1.67613
SERPINB8	serpin peptidase inhibitor, clade B (ovalbumin), member 8	NM_001031848	3.19429	0.00481962	Hs.368077	1.6755
CD80	CD80 molecule	NM_005191	3.17881	0.00125898	Hs.838	1.66849
RASGRP1	RAS guanyl releasing protein 1 (calcium and DAG-regulated)	NM_005739	3.17031	0.00105132	Hs.591127	1.66462
TRAM2	translocation associated membrane protein 2	NM_012288	3.1677	0.00119548	Hs.520182	1.66343
KIF3B	kinesin family member 3B	NM_004798	3.15294	0.00283187	Hs.369670	1.6567
SCARB1	scavenger receptor class B, member 1	NM_005505	3.14444	0.00172505	Hs.731377	1.6528
S100A10	S100 calcium binding protein A10	NM_002966	3.14048	0.00477287	Hs.143873	1.65099
VASP	vasodilator-stimulated phosphoprotein	NM_003370	3.13995	0.00105132	Hs.515469	1.65074
ABHD14A	abhydrolase domain containing 14A	NM_015407	3.13741	0.00333822	Hs.534400	1.64957
SSPN	sarcospan	NM_005086	3.136	0.00135765	Hs.183428	1.64892
INTS7	integrator complex subunit 7	NM_015434	3.13421	0.0437642	Hs.369285	1.6481
CD84	CD84 molecule	NM_003874	3.12786	0.00363096	Hs.398093	1.64517
NOC3L	nucleolar complex associated 3 homolog (S. cerevisiae)	NM_022451	3.12759	0.00125923	Hs.74899	1.64505
AGAP3	ArfGAP with GTPase domain, ankyrin repeat and PH domain 3	NM_031946	3.11935	0.0100575	Hs.647075	1.64125
SLC25A41	solute carrier family 25, member 41	NM_173637	3.11413	0.00581807	Hs.375135	1.63883
RAC2	ras-related C3 botulinum toxin substrate 2 (rho family, small GTP binding protein Rac2)	NM_002872	3.1137	0.000852108	Hs.517601	1.63863
E2F1	E2F transcription factor 1	NM_005225	3.1066	0.00126801	Hs.654393	1.63534
PLA2G16	phospholipase A2, group XVI	NM_007069	3.10552	0.0024262	Hs.502775	1.63483
CD27	CD27 molecule	NM_001242	3.10259	0.00499355	Hs.355307	1.63347
EHD1	EH-domain containing 1	NM_006795	3.09449	0.00219752	Hs.523774	1.6297
SIGLEC6	sialic acid binding Ig-like lectin 6	NM_001245	3.0876	0.00864332	Hs.720304	1.62648
LRP8	low density lipoprotein receptor-related protein 8, apolipoprotein e receptor	NM_033300	3.07276	0.00264047	Hs.280387	1.61953
CYTH4	cytohesin 4	NM_013385	3.06921	0.00249174	Hs.170944	1.61787
GFOD1	glucose-fructose oxidoreductase domain containing 1	NM_018988	3.06902	0.00279152	Hs.484686	1.61778
LILRA6	leukocyte immunoglobulin-like receptor, subfamily A (with TM domain), member 6	NM_024318	3.06233	0.00626649	Hs.688335	1.61463
CD2BP2	CD2 (cytoplasmic tail) binding protein 2	NM_001243646	3.05938	0.00809688	Hs.202677	1.61324
RAC2	ras-related C3 botulinum toxin substrate 2 (rho family, small GTP binding protein Rac2)	NM_002872	3.05103	0.000702713	Hs.517601	1.6093
CPPED1	calcineurin-like phosphoesterase domain containing 1	NM_018340	3.04794	0.00412756	Hs.460002	1.60784
RPS6KA4	ribosomal protein S6 kinase, 90kDa, polypeptide 4	NM_003942	3.04743	0.000640807	Hs.105584	1.60759
UGCG	UDP-glucose ceramide glucosyltransferase	NM_003358	3.04232	0.0028673	Hs.304249	1.60517
SEPW1	selenoprotein W, 1	NM_003009	3.04071	0.00190622	Hs.631549	1.60441
TWF2	twinfilin actin-binding protein 2	NM_007284	3.03553	0.0011105	Hs.436439	1.60195
AQP3	aquaporin 3 (Gill blood group)	NM_004925	3.03236	0.00153234	Hs.234642	1.60044
CPEB4	cytoplasmic polyadenylation element binding protein 4	NM_030627	3.02132	0.00808354	Hs.127126	1.59518
PPP1R18	protein phosphatase 1, regulatory subunit 18	NM_133471	3.01982	0.00176817	Hs.101150	1.59446
S100A6	S100 calcium binding protein A6	NM_014624	3.01795	0.00398168	Hs.275243	1.59357
ANXA2	annexin A2	NM_001002857	3.01736	0.00928837	Hs.511605	1.59329
HSPA6	heat shock 70kDa protein 6 (HSP70B')	NM_002155	3.0161	0.0208503	Hs.654614	1.59268
TNFAIP2	tumor necrosis factor, alpha-induced protein 2	NM_006291	3.01402	0.00563556	Hs.525607	1.59169
NDUFC2	NADH dehydrogenase (ubiquinone) 1, subcomplex unknown, 2, 14.5kDa	NM_004549	3.00866	0.00809688	Hs.407860	1.58912
PLD4	phospholipase D family, member 4	NM_138790	3.00543	0.00304987	Hs.407101	1.58757
CNDP1	carnosine dipeptidase 1 (metallopeptidase M20 family)	NM_032649	-3.00822	0.00154475	Hs.400613	-1.58891
AFF1	AF4/FMR2 family, member 1	NM_005935	-3.03991	0.00342263	Hs.480190	-1.60403
TC2N	tandem C2 domains, nuclear	NM_152332	-3.04021	0.00154475	Hs.510262	-1.60417
ADPRM	ADP-ribose/CDP-alcohol diphosphatase, manganese-dependent	NM_020233	-3.04194	0.00119548	Hs.47668	-1.60499
METTL8	methyltransferase like 8	NM_024770	-3.0423	0.00245996	Hs.135146	-1.60516
DTX4	deltex 4, E3 ubiquitin ligase	NM_015177	-3.04509	0.00125508	Hs.523696	-1.60649
TUBD1	tubulin, delta 1	NM_016261	-3.05315	0.00433389	Hs.463638	-1.6103
IRS2	insulin receptor substrate 2	NM_003749	-3.08603	0.00173017	Hs.442344	-1.62575
IL6ST	interleukin 6 signal transducer	NM_002184	-3.11188	0.00219752	Hs.532082	-1.63779
DHX32	DEAH (Asp-Glu-Ala-His) box polypeptide 32	NM_018180	-3.11693	0.00453161	Hs.370292	-1.64013
CRIP3	cysteine-rich protein 3	NM_206922	-3.1246	0.00504559	Hs.653165	-1.64367
UGT8	UDP glycosyltransferase 8	NM_003360	-3.1303	0.00359519	Hs.144197	-1.6463
ZNF219	zinc finger protein 219	NM_016423	-3.13297	0.00125898	Hs.250493	-1.64753
SCML1	sex comb on midleg-like 1 (Drosophila)	NM_001037540	-3.14287	0.00126801	Hs.109655	-1.65208
YBX3	Y box binding protein 3	NM_003651	-3.14348	0.00298244	Hs.221889	-1.65236
XYLT1	xylosyltransferase I	NM_022166	-3.14988	0.00294771	Hs.22907	-1.6553
GABRA3	gamma-aminobutyric acid (GABA) A receptor, alpha 3	NM_000808	-3.15146	0.00216698	Hs.123024	-1.65602
GNA11	guanine nucleotide binding protein (G protein), alpha 11 (Gq class)	NM_002067	-3.15543	0.00335603	Hs.650575	-1.65783
MATN1-AS1	MATN1 antisense RNA 1	NR_034182	-3.16849	0.0156599	Hs.659751	-1.6638
NOXA1	NADPH oxidase activator 1	NM_006647	-3.17804	0.00149376	Hs.495554	-1.66814
SLC30A4	solute carrier family 30 (zinc transporter), member 4	NM_013309	-3.18261	0.00135173	Hs.162989	-1.67021
CCL3L3	chemokine (C-C motif) ligand 3-like 3	NM_001001437	-3.18295	0.00621032	Hs.454713	-1.67036
CCL3	chemokine (C-C motif) ligand 3	NM_002983.2	-3.19089	0.0180485	Hs.514107	-1.67396
CNR1	cannabinoid receptor 1 (brain)	NM_033181	-3.19755	0.00910871	Hs.75110	-1.67697
PLK2	polo-like kinase 2	NM_006622	-3.19805	0.000883699	Hs.398157	-1.67719
MIR17HG	miR-17-92 cluster host gene (non-protein coding)	NR_027349	-3.20448	0.00435463	Hs.24115	-1.68009
MYADM	myeloid-associated differentiation marker	NM_001020818	-3.21569	0.00612734	Hs.380906	-1.68513
DOCK9-AS2	DOCK9 antisense RNA 2 (head to head)	NR_047482	-3.23462	0.00218228	Hs.344872	-1.6936
SLC3A1	solute carrier family 3 (amino acid transporter heavy chain), member 1	NM_000341	-3.23609	0.00148872	Hs.112916	-1.69425
MGAT5	mannosyl (alpha-1,6-)-glycoprotein beta-1,6-N-acetyl-glucosaminyltransferase	NM_002410	-3.25146	0.00321775	Hs.4988	-1.70109
KLF4	Kruppel-like factor 4 (gut)	NM_004235	-3.25531	0.0188118	Hs.376206	-1.7028
NRIP1	nuclear receptor interacting protein 1	NM_003489	-3.2707	0.00230091	Hs.155017	-1.7096
ECHDC3	enoyl CoA hydratase domain containing 3	NM_024693	-3.28007	0.00524308	Hs.22242	-1.71373
PELI2	pellino E3 ubiquitin protein ligase family member 2	NM_021255	-3.28964	0.000883699	Hs.657926	-1.71793
BAMBI	BMP and activin membrane-bound inhibitor	NM_012342	-3.29757	0.00162385	Hs.533336	-1.7214
SNAPC1	small nuclear RNA activating complex, polypeptide 1, 43kDa	NM_003082	-3.32448	0.00504273	Hs.179312	-1.73313
SC5D	sterol-C5-desaturase	NM_001024956	-3.32858	0.00705613	Hs.287749	-1.73491
PAM	peptidylglycine alpha-amidating monooxygenase	NM_000919	-3.34288	0.00349487	Hs.369430	-1.74109
SLC19A2	solute carrier family 19 (thiamine transporter), member 2	NM_006996	-3.34498	0.00553789	Hs.30246	-1.742
FOXJ1	forkhead box J1	NM_001454	-3.36828	0.000931741	Hs.651204	-1.75201
CNTNAP2	contactin associated protein-like 2	NM_014141	-3.3771	0.0114495	Hs.655684	-1.75579
PHLPP1	PH domain and leucine rich repeat protein phosphatase 1	NM_194449	-3.38054	0.000883699	Hs.465337	-1.75725
MCTP2	multiple C2 domains, transmembrane 2	NM_018349	-3.39256	0.00544596	Hs.33368	-1.76238
GNB4	guanine nucleotide binding protein (G protein), beta polypeptide 4	NM_021629	-3.39546	0.00188457	Hs.173030	-1.76361
KHDRBS2	KH domain containing, RNA binding, signal transduction associated 2	NM_152688	-3.42487	0.00140128	Hs.519794	-1.77605
YBX3	Y box binding protein 3	NM_003651	-3.43683	0.00230091	Hs.221889	-1.78108
CRY1	cryptochrome circadian clock 1	NM_004075	-3.43719	0.00862245	Hs.151573	-1.78123
ZEB1	zinc finger E-box binding homeobox 1	NM_030751	-3.44322	0.0014866	Hs.124503	-1.78376
TMEM123	transmembrane protein 123	NM_052932	-3.44752	0.000640807	Hs.503709	-1.78556
ZNF426	zinc finger protein 426	NM_024106	-3.45123	0.00190101	Hs.594011	-1.78711
ZNF853	zinc finger protein 853	NM_017560	-3.46403	0.00154475	Hs.592170	-1.79245
CHI3L2	chitinase 3-like 2	NM_001025199	-3.46812	0.00105132	Hs.514840	-1.79415
TMEM123	transmembrane protein 123	NM_052932	-3.47885	0.00105132	Hs.503709	-1.79861
RAPGEF2	Rap guanine nucleotide exchange factor (GEF) 2	NM_014247	-3.47913	0.000813869	Hs.744884	-1.79873
MIR17HG	miR-17-92 cluster host gene (non-protein coding)	NR_027350	-3.48497	0.00179546	Hs.24115	-1.80115
MATN1-AS1	MATN1 antisense RNA 1	NR_034182	-3.48905	0.00986417	Hs.659751	-1.80284
TEX14	testis expressed 14	NM_031272	-3.49632	0.000883699	Hs.390221	-1.80584
KANK2	KN motif and ankyrin repeat domains 2	NM_015493	-3.49935	0.0123092	Hs.744940	-1.80709
ADPRM	ADP-ribose/CDP-alcohol diphosphatase, manganese-dependent	XR_243561	-3.50032	0.00105132	Hs.47668	-1.80749
LDOC1L	leucine zipper, down-regulated in cancer 1-like	NM_032287	-3.50522	0.00190101	Hs.744991	-1.80951
COL19A1	collagen, type XIX, alpha 1	NM_001858	-3.5373	0.00524684	Hs.444842	-1.82265
KCNH8	potassium channel, voltage gated eag related subfamily H, member 8	NM_144633	-3.54464	0.00302547	Hs.475656	-1.82564
BEX1	brain expressed, X-linked 1	NM_018476	-3.54597	0.00751531	Hs.334370	-1.82618
MCF2L	MCF.2 cell line derived transforming sequence-like	NM_024979	-3.54651	0.00237137	Hs.170422	-1.8264
ZC4H2	zinc finger, C4H2 domain containing	NM_018684	-3.55757	0.00176981	Hs.28249	-1.83089
ABCG1	ATP-binding cassette, sub-family G (WHITE), member 1	NM_004915.3	-3.56255	0.00613919	Hs.418279	-1.83291
IL3RA	interleukin 3 receptor, alpha (low affinity)	NM_002183	-3.5682	0.00757509	Hs.632790	-1.8352
GKAP1	G kinase anchoring protein 1	NM_025211	-3.57237	0.00130968	Hs.522255	-1.83688
AASS	aminoadipate-semialdehyde synthase	NM_005763	-3.58189	0.00183909	Hs.156738	-1.84072
SELP	selectin P (granule membrane protein 140kDa, antigen CD62)	NM_003005	-3.59148	0.0291595	Hs.73800	-1.84458
AREG	amphiregulin	NM_001657	-3.62851	0.00153234	Hs.270833	-1.85938
CRY1	cryptochrome circadian clock 1	NM_004075	-3.63613	0.00733901	Hs.151573	-1.8624
RIMKLB	ribosomal modification protein rimK-like family member B	NM_020734	-3.64831	0.00528274	Hs.504670	-1.86723
IL6ST	interleukin 6 signal transducer	NM_002184	-3.65653	0.00461643	Hs.532082	-1.87047
ZNF853	zinc finger protein 853	NM_017560	-3.65877	0.0017297	Hs.592170	-1.87136
MAATS1	MYCBP-associated, testis expressed 1	NM_033364	-3.66765	0.0149977	Hs.341906	-1.87486
CDKL5	cyclin-dependent kinase-like 5	NM_003159	-3.67369	0.000813869	Hs.659851	-1.87723
IKZF2	IKAROS family zinc finger 2 (Helios)	NM_001079526	-3.67564	0.00770363	Hs.604950	-1.87799
STEAP1	six transmembrane epithelial antigen of the prostate 1	NM_012449	-3.7093	0.0220825	Hs.61635	-1.89115
SORL1	sortilin-related receptor, L(DLR class) A repeats containing	NM_003105	-3.72857	0.00455545	Hs.368592	-1.89862
TMEM263	transmembrane protein 263	NM_152261	-3.72949	0.00125898	Hs.257664	-1.89898
HSPA2	heat shock 70kDa protein 2	NM_021979	-3.73719	0.0011317	Hs.432648	-1.90195
TBC1D8	TBC1 domain family, member 8 (with GRAM domain)	NM_001102426	-3.75285	0.00148265	Hs.442657	-1.90799
KLHL14	kelch-like family member 14	NM_020805	-3.76985	0.00212329	Hs.446164	-1.91451
TCP11L2	t-complex 11, testis-specific-like 2	NM_152772	-3.80066	0.00105132	Hs.696047	-1.92625
CD9	CD9 molecule	NM_001769	-3.80865	0.000813869	Hs.114286	-1.92928
DOCK9	dedicator of cytokinesis 9	NM_015296	-3.82919	0.00523674	Hs.596105	-1.93704
LCMT2	leucine carboxyl methyltransferase 2	NM_014793	-3.84829	0.00105132	Hs.745356	-1.94422
CD38	CD38 molecule	NM_001775	-3.85322	0.00367763	Hs.479214	-1.94606
C2	complement component 2	NM_000063	-3.88125	0.00239481	Hs.408903	-1.95652
CXCR4	chemokine (C-X-C motif) receptor 4	NM_001008540	-3.88269	0.00171325	Hs.593413	-1.95706
NBEA	neurobeachin	NM_015678	-3.88946	0.00171828	Hs.491172	-1.95957
ZBED3	zinc finger, BED-type containing 3	NM_032367	-3.89279	0.00310927	Hs.584988	-1.9608
ZNF829	zinc finger protein 829	NM_001037232	-3.91501	0.0029836	Hs.720312	-1.96902
CYP2R1	cytochrome P450, family 2, subfamily R, polypeptide 1	NM_024514	-3.92215	0.00264524	Hs.371427	-1.97165
CAMK2N1	calcium/calmodulin-dependent protein kinase II inhibitor 1	NM_018584	-3.95498	0.00125898	Hs.731383	-1.98367
TANC2	tetratricopeptide repeat, ankyrin repeat and coiled-coil containing 2	NM_025185	-3.98255	0.0165916	Hs.410889	-1.99369
FCER2	Fc fragment of IgE, low affinity II, receptor for (CD23)	NM_002002	-4.02528	0.00220217	Hs.465778	-2.00909
MAK	male germ cell-associated kinase	NM_005906	-4.05108	0.0028673	Hs.446125	-2.01831
NR3C2	nuclear receptor subfamily 3, group C, member 2	NM_000901	-4.05147	0.00140128	Hs.163924	-2.01845
PLXNA1	plexin A1	NM_032242	-4.05287	0.00150332	Hs.432329	-2.01894
H1FX	H1 histone family, member X	NM_006026	-4.08527	0.00321775	Hs.75307	-2.03043
IRS2	insulin receptor substrate 2	NM_003749	-4.10209	0.00154117	Hs.442344	-2.03636
NDRG2	NDRG family member 2	NM_201535	-4.11396	0.00141527	Hs.525205	-2.04053
SATB1	SATB homeobox 1	NM_002971	-4.13852	0.0013133	Hs.517717	-2.04912
SELL	selectin L	NM_000655	-4.15922	0.00154475	Hs.728756	-2.05631
ATP11A	ATPase, class VI, type 11A	NM_015205	-4.19073	0.00340598	Hs.29189	-2.0672
HSBP1L1	heat shock factor binding protein 1-like 1	NM_001136180	-4.22822	0.00286454	Hs.191582	-2.08005
FBXO15	F-box protein 15	NM_152676	-4.31276	0.0143258	Hs.664011	-2.10861
CCR7	chemokine (C-C motif) receptor 7	NM_001838	-4.36575	0.00231399	Hs.370036	-2.12623
CEP68	centrosomal protein 68kDa	NM_015147	-4.38809	0.000883699	Hs.709257	-2.13359
RELL1	RELT-like 1	NM_001085400	-4.43761	0.0035389	Hs.283378	-2.14978
CEP68	centrosomal protein 68kDa	NM_015147	-4.44778	0.00298244	Hs.709257	-2.15308
TPST1	tyrosylprotein sulfotransferase 1	NM_003596	-4.45271	0.00126801	Hs.421194	-2.15468
PITPNM2	phosphatidylinositol transfer protein, membrane-associated 2	NM_020845	-4.46855	0.000813869	Hs.272759	-2.15981
ZSCAN18	zinc finger and SCAN domain containing 18	NM_023926	-4.501	0.000813869	Hs.235390	-2.17025
SGK3	serum/glucocorticoid regulated kinase family, member 3	NM_013257	-4.5463	0.00105132	Hs.613417	-2.18469
DDR1	discoidin domain receptor tyrosine kinase 1	NM_013993	-4.5839	0.00125508	Hs.631988	-2.19658
CEP68	centrosomal protein 68kDa	NM_015147	-4.5853	0.00120125	Hs.709257	-2.19702
INADL	InaD-like (Drosophila)	NM_176877	-4.62563	0.000883699	Hs.478125	-2.20965
MCTP2	multiple C2 domains, transmembrane 2	NM_018349	-4.63875	0.00581435	Hs.33368	-2.21374
FAM229B	family with sequence similarity 229, member B	NM_001033564.2	-4.68742	0.0032605	Hs.591340	-2.2288
MCTP2	multiple C2 domains, transmembrane 2	NM_018349	-4.7386	0.00653204	Hs.33368	-2.24446
ZNF219	zinc finger protein 219	NM_016423	-4.76805	0.00176981	Hs.250493	-2.2534
CORO2B	coronin, actin binding protein, 2B	NM_006091	-4.77014	0.0175954	Hs.551213	-2.25403
APLP2	amyloid beta (A4) precursor-like protein 2	NM_001642	-4.77485	0.0029993	Hs.370247	-2.25546
SYT17	synaptotagmin XVII	NM_016524	-4.79314	0.00219752	Hs.258326	-2.26097
CCDC173	coiled-coil domain containing 173	NM_001085447	-4.80804	0.0372193	Hs.370111	-2.26545
IL2RA	interleukin 2 receptor, alpha	NM_000417	-4.83395	0.0149977	Hs.231367	-2.2732
CD6	CD6 molecule	NM_006725	-4.93753	0.00580755	Hs.744366	-2.30379
MEGF6	multiple EGF-like-domains 6	NM_001409	-4.9671	0.00148265	Hs.593645	-2.3124
IL6ST	interleukin 6 signal transducer	NM_002184	-4.9957	0.00308893	Hs.532082	-2.32069
TEX14	testis expressed 14	NM_198393	-5.00283	0.000640807	Hs.390221	-2.32275
SCN3A	sodium channel, voltage gated, type III alpha subunit	NM_006922	-5.01156	0.00581807	Hs.435274	-2.32526
MAPK13	mitogen-activated protein kinase 13	NM_002754	-5.07695	0.00117072	Hs.178695	-2.34396
IGF1R	insulin-like growth factor 1 receptor	NM_000875	-5.07991	0.00209389	Hs.643120	-2.3448
ZNF300	zinc finger protein 300	NM_052860	-5.10829	0.00460073	Hs.134885	-2.35284
GPRASP1	G protein-coupled receptor associated sorting protein 1	NM_014710	-5.11871	0.00349487	Hs.729265	-2.35578
PLEKHA1	pleckstrin homology domain containing, family A (phosphoinositide binding specific) member 1	NM_001001974	-5.15192	0.00180959	Hs.643512	-2.36511
IGSF22	immunoglobulin superfamily, member 22	NM_173588	-5.16131	0.00153234	Hs.434152	-2.36774
DDR1	discoidin domain receptor tyrosine kinase 1	NM_013993	-5.20484	0.0013133	Hs.631988	-2.37985
TCF4	transcription factor 4	XM_005266754	-5.24009	0.00173211	Hs.605153	-2.38959
MGAT5	mannosyl (alpha-1,6-)-glycoprotein beta-1,6-N-acetyl-glucosaminyltransferase	NM_002410	-5.24414	0.000640807	Hs.4988	-2.39071
ZNF667-AS1	ZNF667 antisense RNA 1 (head to head)	NR_036522	-5.40925	0.00647182	Hs.23133	-2.43543
PON2	paraoxonase 2	NM_000305	-5.51361	0.00683393	Hs.744912	-2.463
BACH2	BTB and CNC homology 1, basic leucine zipper transcription factor 2	NM_021813	-5.54961	0.00117499	Hs.269764	-2.47239
TCL1B	T-cell leukemia/lymphoma 1B	NM_004918	-5.64459	0.0132834	Hs.632346	-2.49687
APLP2	amyloid beta (A4) precursor-like protein 2	NM_001642	-5.72128	0.00209389	Hs.370247	-2.51634
USP27X	ubiquitin specific peptidase 27, X-linked	NM_001145073	-5.75296	0.00123423	Hs.143587	-2.5243
FAM169A	family with sequence similarity 169, member A	NM_015566	-5.79996	0.0011105	Hs.91662	-2.53604
ZNF667	zinc finger protein 667	NM_022103	-5.86045	0.0021337	Hs.676605	-2.55101
SLC18B1	solute carrier family 18, subfamily B, member 1	NM_052831	-5.92261	0.0013133	Hs.347144	-2.56623
RGL3	ral guanine nucleotide dissociation stimulator-like 3	NM_001161616	-5.9254	0.0135857	Hs.375142	-2.56691
IL4R	interleukin 4 receptor	NM_000418	-5.93339	0.00294771	Hs.513457	-2.56886
LSR	lipolysis stimulated lipoprotein receptor	NM_205834	-5.95571	0.00105132	Hs.466507	-2.57427
DCLK2	doublecortin-like kinase 2	NM_001040260	-6.06268	0.00851472	Hs.591683	-2.59995
FCGBP	Fc fragment of IgG binding protein	NM_003890	-6.17348	0.00551884	Hs.111732	-2.62608
ARHGEF10L	Rho guanine nucleotide exchange factor (GEF) 10-like	NM_018125	-6.18158	0.00290467	Hs.443460	-2.62797
FAM169A	family with sequence similarity 169, member A	NM_015566	-6.25656	0.0010897	Hs.91662	-2.64537
PLEKHA1	pleckstrin homology domain containing, family A (phosphoinositide binding specific) member 1	NM_001001974	-6.36767	0.00186895	Hs.643512	-2.67076
SLC39A8	solute carrier family 39 (zinc transporter), member 8	NM_022154	-6.55013	0.00101872	Hs.288034	-2.71152
LHFPL2	lipoma HMGIC fusion partner-like 2	NM_005779	-6.62486	0.00125007	Hs.79299	-2.72789
TLE2	transducin-like enhancer of split 2	NM_003260	-6.65637	0.00830741	Hs.332173	-2.73473
ACSM3	acyl-CoA synthetase medium-chain family member 3	NM_202000	-6.70875	0.00183909	Hs.706754	-2.74604
KANK1	KN motif and ankyrin repeat domains 1	NM_153186	-6.8807	0.00495678	Hs.306764	-2.78256
ARRDC4	arrestin domain containing 4	NM_183376	-6.91999	0.000702713	Hs.6093	-2.79077
ZNF135	zinc finger protein 135	NM_001164527.1	-6.94726	0.00133775	Hs.85863	-2.79645
TRABD2A	TraB domain containing 2A	NM_001277053	-6.98564	0.00208161	Hs.469134	-2.80439
ZNF629	zinc finger protein 629	NM_001080417	-6.98722	0.0109668	Hs.301094	-2.80472
FAM111B	family with sequence similarity 111, member B	NM_198947	-7.08307	0.00340598	Hs.186579	-2.82438
TRABD2A	TraB domain containing 2A	NM_001080824	-7.10063	0.00189423	Hs.469134	-2.82795
ARHGAP32	Rho GTPase activating protein 32	NM_014715	-7.24489	0.00758658	Hs.440379	-2.85696
SNTG2	syntrophin, gamma 2	NM_018968	-7.90617	0.00774131	Hs.595069	-2.98298
DUSP6	dual specificity phosphatase 6	NM_001946	-7.95719	0.0010881	Hs.298654	-2.99226
ZNF415	zinc finger protein 415	NM_018355	-8.17555	0.00764546	Hs.147765	-3.03132
ZNF629	zinc finger protein 629	NM_001080417	-8.55469	0.000640807	Hs.301094	-3.09672
FAM134B	family with sequence similarity 134, member B	NM_001034850	-8.63049	0.000879551	Hs.481704	-3.10944
FADS3	fatty acid desaturase 3	NM_021727	-8.72886	0.000883459	Hs.21765	-3.12579
TCL1A	T-cell leukemia/lymphoma 1A	NM_021966	-8.88382	0.0113347	Hs.2484	-3.15118
MEGF6	multiple EGF-like-domains 6	NM_001409	-8.95805	0.00137778	Hs.593645	-3.16319
SDK2	sidekick cell adhesion molecule 2	NM_001144952	-9.46452	0.00446618	Hs.435719	-3.24253
IL6	interleukin 6	NM_000600	-9.46788	0.00176981	Hs.654458	-3.24304
TUNAR	TCL1 upstream neural differentiation-associated RNA	NR_038861	-9.64106	0.0103781	Hs.455955	-3.26919
MYZAP	myocardial zonula adherens protein	NM_001018100	-10.1859	0.00180959	Hs.437256	-3.3485
CD200	CD200 molecule	NM_001004196	-10.445	0.000640807	Hs.79015	-3.38474
KCNG1	potassium channel, voltage gated modifier subfamily G, member 1	NM_002237	-11.5165	0.00310048	Hs.118695	-3.52563
IRAK3	interleukin-1 receptor-associated kinase 3	NM_007199	-11.5648	0.00446618	Hs.369265	-3.53167
SLC2A5	solute carrier family 2 (facilitated glucose/fructose transporter), member 5	NM_003039	-12.6484	0.000640807	Hs.530003	-3.66088
MGAT5B	mannosyl (alpha-1,6-)-glycoprotein beta-1,6-N-acetyl-glucosaminyltransferase, isozyme B	NM_144677	-14.4215	0.00108404	Hs.144531	-3.85015
FAM84B	family with sequence similarity 84, member B	NM_174911	-14.4434	0.00125898	Hs.741352	-3.85233
P2RY14	purinergic receptor P2Y, G-protein coupled, 14	NM_014879	-14.5536	0.000961786	Hs.2465	-3.86331
BUB3	BUB3 mitotic checkpoint protein	NM_001007793.2	-15.217	0.00166146	Hs.418533	-3.92761
PPFIBP1	PTPRF interacting protein, binding protein 1 (liprin beta 1)	NM_003622	-15.4283	0.00105132	Hs.172445	-3.9475
APBB2	amyloid beta (A4) precursor protein-binding, family B, member 2	NM_173075	-15.4834	0.000813869	Hs.479602	-3.95265
PHLDB2	pleckstrin homology-like domain, family B, member 2	NM_145753	-15.5497	0.00504273	Hs.603252	-3.95882
FAM69B	family with sequence similarity 69, member B	NM_152421	-16.3224	0.00105132	Hs.741305	-4.02878
DACT1	dishevelled-binding antagonist of beta-catenin 1	NM_016651	-17.5395	0.0011105	Hs.48950	-4.13254
ABCB1	ATP-binding cassette, sub-family B (MDR/TAP), member 1	NM_000927	-19.1737	0.00114828	Hs.489033	-4.26106
CNN3	calponin 3, acidic	NM_001839	-20.9801	0.00131867	Hs.483454	-4.39095
NNMT	nicotinamide N-methyltransferase	NM_006169	-24.1836	0.000640807	Hs.503911	-4.59595
ZBTB16	zinc finger and BTB domain containing 16	NM_006006	-25.3666	0.000702713	Hs.591945	-4.66486
ZNF618	zinc finger protein 618	NM_133374	-30.2776	0.000640807	Hs.349208	-4.92018
NSUN7	NOP2/Sun domain family, member 7	NM_024677	-32.1556	0.000955507	Hs.570821	-5.007
SPRY1	sprouty homolog 1, antagonist of FGF signaling (Drosophila)	NM_199327	-32.702	0.000640807	Hs.744854	-5.03131
SLC38A11	solute carrier family 38, member 11	NM_173512	-46.3688	0.000883699	Hs.658702	-5.53508
